# Supplementary material for: Vortex Fluidic Mediated Oxidative Sulfitolysis of Oxytocin
Source: Molecules. 2022 Feb 7;27(3):1109. doi: 10.3390/molecules27031109 (PMC8840205; doi:10.3390/molecules27031109)
Supplement: Supplementary file 1 [file molecules-27-01109-s001.zip]

Archive with 1 entries (1 files):
- molecules-1582484-supplementary.pdf
